# Supplementary material for: 3D-Printed Filters for Efficient Heavy Metal Removal from Water Using PLA@CS/HAP Composites
Source: Polymers (Basel). 2023 Oct 19;15(20):4144. doi: 10.3390/polym15204144 (PMC10610860; doi:10.3390/polym15204144)
Supplement: Supplementary file 1 [file polymers-15-04144-s001.zip]

Archive with 1 entries (1 files):
- polymers-2655350-supplementary.pdf
